# Supplementary material for: Functional Genes and Transcripts Indicate the Existent and Active Microbial Mercury-Methylating Community in Mangrove Intertidal Sediments of an Urbanized Bay
Source: Microorganisms. 2024 Jun 20;12(6):1245. doi: 10.3390/microorganisms12061245 (PMC11205478; doi:10.3390/microorganisms12061245)
Supplement: Supplementary file 1 [file microorganisms-12-01245-s001.zip]

Archive with 1 entries (1 files):
- microorganisms-3052961-supplementary.pdf
